# Supplementary material for: Variable generalization performance of a deep learning model to detect pneumonia in chest radiographs: A cross-sectional study
Source: PLoS Med. 2018 Nov 6;15(11):e1002683. doi: 10.1371/journal.pmed.1002683 (PMC6219764; doi:10.1371/journal.pmed.1002683)
Supplement: S1 Table — NLP, natural language processing. (XLSX) [file pmed.1002683.s001.xlsx]

## Sheet: Sheet1
Finding	AUC	Sensitivity	Specificity
Cardiomegaly	0.97	1.00 (34/34)	0.92 (81/88)
Emphysema	0.85	0.833 (5/6)	1.00 (116/116)
Effusion	0.98	0.918 (45/49)	0.945 (69/73)
Atelectasis	0.99	0.971 (34/35)	0.989 (86/87)
Pneumonia	0.95	0.829 (34/41)	0.914 (74/81)
Edema	0.95	0.875 (21/24)	0.939 (92/98)
Consolidation	0.97	0.891 (57/64)	0.897 (52/58)
Nodule	1	1.00 (3/3)	1.00 (119/119)
