# Supplementary material for: Variable generalization performance of a deep learning model to detect pneumonia in chest radiographs: A cross-sectional study
Source: PLoS Med. 2018 Nov 6;15(11):e1002683. doi: 10.1371/journal.pmed.1002683 (PMC6219764; doi:10.1371/journal.pmed.1002683)
Supplement: S2 Table — MSH, Mount Sinai Hospital; NIH, National Institutes of Health Clinical Center. (XLSX) [file pmed.1002683.s002.xlsx]

## Sheet: Sheet1
Train | Tune Sites: Engineered MSH - NIH Cohorts	Test Site (Images)	AUC (95% C.I.)	Acc.	Sens.	Spec.	PPV	NPV
MSH Severe	Internal Engineered (N=3,886)	0.899 (0.885-0.914)	0.69	0.95	0.67	0.146	0.996
	External IU (N=3,807)	0.641 (0.552-0.730)	0.11	0.97	0.1	0.011	0.997
MSH Mild	Internal Engineered (N=3,930)	0.860 (0.839-0.882)	0.52	0.95	0.5	0.103	0.994
	External IU (N=3,807)	0.650 (0.548-0.752)	0.05	0.97	0.04	0.01	0.994
Balanced	Internal Engineered (N=3,838)	0.739 (0.707-0.772)	0.32	0.95	0.29	0.071	0.991
	External IU (N=3,807)	0.732 (0.645-0.819)	0.06	0.97	0.05	0.01	0.994
NIH Mild	Internal Engineered (N=3,960)	0.807 (0.778-0.836)	0.44	0.95	0.41	0.074	0.994
	External IU (N=3,807)	0.703 (0.616-0.790)	0.17	0.97	0.17	0.012	0.998
NIH Severe	Internal Engineered (N=3,928)	0.849 (0.826-0.871)	0.57	0.95	0.55	0.1	0.996
	External IU (N=3,807)	0.683 (0.591-0.775)	0.05	0.97	0.04	0.01	0.994
